# Supplementary material for: Metagenomics and In Vitro Growth-Promoting Experiments Revealed the Potential Roles of Mycorrhizal Fungus Humicolopsis cephalosporioides and Helper Bacteria in Cheilotheca humilis Growth
Source: Microorganisms. 2025 Oct 17;13(10):2387. doi: 10.3390/microorganisms13102387 (PMC12566112; doi:10.3390/microorganisms13102387)
Supplement: Supplementary file 1 [file microorganisms-13-02387-s001.zip › Supplementary Table S6.xlsx]

## Sheet: Supplementary Table S6
The identified 476 carbon cycling genes (CCGs) involved in carbon fixation, carbon release, organic biosynthesis, organic degradation, organic transformation and transporters modules by blast search against CCycDB
MAG Id	aapM	accA	accB	accC	accD	acdA	aceA	aceE	ackA	acnB	acnD	acpP	acpS	acs	adc	adh2	adhE	adk	aguA	aguB	alaA	alg8	alkT	ansA	ansB	antA	antB	araC	araD	araF	araG	araH	argA	argB	argC	argD	argE	argG	argH	argJ	argO	argT	arnT	aroC	aroE	aroK	aroQ	artQ	aruI
Mu.21	0	0	0	0	0	0	0	0	0	0	0	0	0	0	0	0	0	0	0	0	0	0	0	0	0	0	0	0	0	0	0	0	0	0	0	0	0	0	0	0	0	0	0	0	0	0	0	0	0
Mu.10	0	0	0	0	0	0	0	0	0	0	0	0	0	0	0	0	0	0	0	0	0	0	0	0	0	0	0	0	0	0	0	0	0	0	0	0	0	0	0	0	0	0	0	0	0	0	0	0	0
Mu.38	0	0	0	0	0	0	0	0	0	0	0	0	0	0	0	0	0	0	0	0	0	0	0	0	0	0	0	0	0	0	0	0	0	0	0	0	0	0	0	0	0	0	0	0	0	0	0	0	0
Mu.40	0	0	0	0	0	0	0	0	0	0	0	0	0	0	0	0	0	0	0	0	0	0	0	0	0	0	0	0	0	0	0	0	0	0	0	0	0	0	0	0	0	0	0	0	0	0	0	0	0
Mu.16	0	1	1	0	1	0	1	1	1	1	1	1	1	1	1	2	1	0	1	0	1	0	0	0	1	0	0	0	0	0	0	0	1	1	1	0	0	1	1	1	0	1	0	1	2	1	1	0	0
Mu.37	0	0	0	0	0	0	0	0	0	0	0	0	0	0	0	0	0	0	0	0	0	0	0	0	0	0	0	0	0	0	0	0	0	0	0	0	0	0	0	0	0	0	0	0	0	0	0	0	0
Mu.8	0	0	0	0	0	0	0	0	0	0	0	1	0	0	0	0	0	0	0	0	0	0	0	0	0	0	0	0	0	0	0	0	0	0	0	0	0	0	0	0	0	0	0	0	0	0	0	0	0
Mu.32	0	0	0	0	0	0	0	0	0	0	0	1	0	0	0	0	0	0	0	0	0	0	0	0	0	0	0	0	0	0	0	0	0	0	0	0	0	0	0	0	0	0	0	0	0	0	0	0	0
Mu.15	1	1	1	2	1	1	1	1	0	1	1	2	0	2	0	0	0	0	1	2	0	1	2	2	0	1	1	0	1	1	0	0	1	1	1	2	1	0	2	1	1	3	1	1	2	0	4	1	2
Mu.34	0	1	1	0	1	0	0	0	0	0	0	1	1	0	0	0	0	0	0	0	1	0	0	1	0	0	0	1	0	0	0	0	0	1	1	0	0	1	0	1	0	0	0	0	0	0	1	0	0
MU-F.10	0	0	0	0	0	0	0	0	0	0	0	1	0	0	0	0	0	0	0	0	0	0	0	0	0	0	0	0	0	0	0	0	0	0	0	0	0	0	0	0	0	0	0	0	0	0	0	0	0
MU-F.8	0	0	0	0	0	0	0	0	0	0	0	1	0	0	0	0	0	0	0	0	0	0	0	0	0	0	0	0	0	0	0	0	0	0	0	0	0	0	0	0	0	0	0	0	0	0	0	0	0
Mu.24	0	0	0	1	0	0	0	0	0	0	0	1	0	0	0	0	0	0	0	0	0	0	0	0	0	0	0	0	0	0	0	0	0	1	0	0	0	0	0	0	0	0	0	0	0	0	0	0	0
Mu.14	0	0	0	1	1	0	0	0	0	0	0	2	1	0	0	0	0	1	0	0	0	0	0	0	0	0	0	1	0	1	1	1	0	1	0	1	0	1	0	1	0	0	0	0	0	0	0	0	0
[truncated: 523 more columns]
