# Supplementary material for: Metagenomics and In Vitro Growth-Promoting Experiments Revealed the Potential Roles of Mycorrhizal Fungus Humicolopsis cephalosporioides and Helper Bacteria in Cheilotheca humilis Growth
Source: Microorganisms. 2025 Oct 17;13(10):2387. doi: 10.3390/microorganisms13102387 (PMC12566112; doi:10.3390/microorganisms13102387)
Supplement: Supplementary file 1 [file microorganisms-13-02387-s001.zip › Supplementary Table S7.xlsx]

## Sheet: Supplementary Table S7
The identified carbon cycle genes (CCGs) in 14 MAGs involved in carbon fixation process
Carbon fixation process	Id	Mu.21	Mu.10	Mu.38	Mu.40	Mu.16	Mu.37	Mu.8	Mu.32	Mu.15	Mu.34	MU-F.10	MU-F.8	Mu.24	Mu.14
Calvin-Benson-Bassham Cycle	tktA	0	0	0	0	1	0	0	0	1	0	0	0	0	0
	pgk	0	0	0	0	1	0	0	0	0	0	0	0	0	1
	fbp	0	0	0	0	1	0	0	0	2	1	0	0	0	0
	cbbL	0	0	0	0	0	0	0	0	0	0	0	0	1	0
	fbaA	0	0	0	0	1	0	0	0	0	0	0	0	0	0
	rpe	0	0	0	0	1	0	0	0	1	0	0	0	0	0
Reductive acetyl-CoA pathway	fdhA	0	0	0	0	0	0	0	0	1	0	0	0	0	0
	acs	0	0	0	0	1	0	0	0	2	0	0	0	0	0
	metF	0	0	0	0	1	0	0	0	1	0	0	0	0	0
	folD	0	0	0	0	1	0	0	0	3	1	0	0	0	1
	gltA	0	0	0	0	1	0	0	0	1	1	0	0	1	1
3-Hydroxypropionate Bicycle	sdhA	0	0	0	0	1	0	0	0	2	1	0	0	0	1
	sdhB	0	0	0	0	1	0	0	0	2	1	0	0	0	1
	fumC	0	0	0	0	1	0	0	0	0	0	0	0	0	0
	accC	0	0	0	0	0	0	0	0	2	0	0	0	1	1
	accD	0	0	0	0	1	0	0	0	1	1	0	0	0	1
	accA	0	0	0	0	1	0	0	0	1	1	0	0	0	0
	accB	0	0	0	0	1	0	0	0	1	1	0	0	0	0
Dicarboxylate/4-hydroxybutyrate cycle	fadB	0	0	0	0	0	0	0	0	1	0	0	0	0	0
	sdhD	0	0	0	0	1	0	0	0	2	0	0	0	0	0
	ppsA	0	0	0	0	0	0	0	0	1	1	0	0	0	0
	sucC	0	0	0	0	1	0	0	0	0	1	0	0	0	1
	sucD	0	0	0	0	1	0	0	0	0	2	0	0	0	1
Photosynthesis	petA	0	0	0	0	1	0	0	0	1	0	0	0	0	1
	petB	0	0	0	0	0	0	0	0	1	0	0	0	0	0
	petC	0	0	0	0	1	0	0	0	1	0	0	0	0	0
	atpA	0	0	0	0	1	0	0	0	2	0	0	0	0	1
	atpB	0	0	0	0	1	0	0	0	2	0	0	0	0	0
	atpC	0	0	0	0	1	0	0	0	1	0	0	0	0	0
	atpD	0	0	0	0	1	0	0	0	0	0	0	0	0	1
	atpE	0	0	0	0	1	0	0	0	1	0	0	0	1	1
	atpF	0	0	0	0	1	0	0	0	2	0	0	0	0	0
	atpG	0	0	0	0	1	0	0	0	2	0	0	0	0	1
	atpH	0	0	0	0	1	0	0	0	1	0	0	0	0	0
