# Supplementary material for: Metagenomics and In Vitro Growth-Promoting Experiments Revealed the Potential Roles of Mycorrhizal Fungus Humicolopsis cephalosporioides and Helper Bacteria in Cheilotheca humilis Growth
Source: Microorganisms. 2025 Oct 17;13(10):2387. doi: 10.3390/microorganisms13102387 (PMC12566112; doi:10.3390/microorganisms13102387)
Supplement: Supplementary file 1 [file microorganisms-13-02387-s001.zip › Supplementary Table S8.xlsx]

## Sheet: Supplementary Table S8
The identified nitrogen cycling genes (NCGs) in 14 MAGs involved in nitrogen cycle process
Nitrogen cycle process	MAG Id	Mu.21	Mu.10	Mu.38	Mu.40	Mu.16	Mu.37	Mu.8	Mu.32	Mu.15	Mu.34	MU-F.10	MU-F.8	Mu.24	Mu.14
Organic degradation and synthesis	gdh			1		3			1	1	2			2	2
	glnA	1		1	4	7		2	1	8	2	3	2	4	5
	glsA			1				1		1		1		1	1
	gs			3	3	2				2	2	1		2	2
	nmo				3	3		1		2	4	1	1	4	3
	ureA			1	1			1		1	1		1	1	1
	ureB			1	1			1		1	1			1	1
	ureC			1	1			1		1	1	1	1	1	1
	ansB					1					1		1
	asnB			1		1			1
Dissimilatory nitrate reduction	narH					1
	narZ					1
	narI					1
	narJ					1
	nirB				1	1				1	2				1
	nirD				1	1				1	1			2	3
Assimilatory nitrate reduction	narB					1				2		1		1
	nirA											1		1
	nasA				1	1							1
Denitrification	nosZ					1
	norC					1
	norB					1
	nirS					1
