# Supplementary material for: Metagenomics and In Vitro Growth-Promoting Experiments Revealed the Potential Roles of Mycorrhizal Fungus Humicolopsis cephalosporioides and Helper Bacteria in Cheilotheca humilis Growth
Source: Microorganisms. 2025 Oct 17;13(10):2387. doi: 10.3390/microorganisms13102387 (PMC12566112; doi:10.3390/microorganisms13102387)
Supplement: Supplementary file 1 [file microorganisms-13-02387-s001.zip › Supplementary Table S9.xlsx]

## Sheet: Supplementary Table S9
The identified phosphorus cycling genes (PCGs) in 14 MAGs involved in phosphorus cycle process
Phosphorus cycle process	Id	Mu.21	Mu.10	Mu.38	Mu.40	Mu.16	Mu.37	Mu.8	Mu.32	Mu.15	Mu.34	MU-F.10	MU-F.8	Mu.24	Mu.14
Two-component system	RegX3										1
	phoU					1				1					1
	phoB					1				4	2			1	2
	phoP									1
	phoR					1				2
Transporters	pstA					1				2					1
	pstB					1				2					1
	pstS					1				1	1				1
	pstC					1				1
	ugpC					1				2					1
	ugpE														1
	phnC									1
Pyruvate metabolism	pps					1				1	1
	ppc					1				1
	pyk					1				1	1				1
	pckA									1
Pentose phosphate pathway	gnd														1
	ptsI					1
	rpiA					1				1
	ptsH					1
	prsA					1				1	1
Oxidative phosphorylation	ppk					1				1					1
	ppa					1				1	1				1
Phosphonate and phosphinate metabolism	phnK														1
	phnN									1
	phnW									1
	phnX									1
Purine metabolism	purA					1									1
	purB					1				2	1				1
	purC					1				1				1	1
	purD					1				2	1
	purE					1				1					1
	purF					1									1
	purH					1					1
	purK					1				1
	purL									1					1
	purM					1				1
	purN									1
	purQ														1
	purT					1				1
	adk					1									1
	gmk					1				1	1				1
	guaA					1				1	2
	guaB					1				1	3				1
	spoT					1				1
	ppx					1				1
Pyrimidine metabolism	dcd					1				1	1
	dut					1				1
	ndk					1				1	1				1
	nrdA					1
	nrdB					1					1
	pyrE					1				1					1
	pyrF					1				1
	pyrG					1					1			1	1
	pyrH					1				1	1		1
	thyA					1
	tmk									1
Others	phoH					1
	phnF									1
