# Supplementary material for: Metagenomics and In Vitro Growth-Promoting Experiments Revealed the Potential Roles of Mycorrhizal Fungus Humicolopsis cephalosporioides and Helper Bacteria in Cheilotheca humilis Growth
Source: Microorganisms. 2025 Oct 17;13(10):2387. doi: 10.3390/microorganisms13102387 (PMC12566112; doi:10.3390/microorganisms13102387)
Supplement: Supplementary file 1 [file microorganisms-13-02387-s001.zip › Supplementary Table S10.xlsx]

## Sheet: Rhizospheric microorganisms
The 27 rhizospheric fungi						The 40 rhizospheric bacteria
Isolate number	Product length (bp)	Genus taxonomy	Genbank accession number	Identity (%)		Isolate number	Product length (bp)	Genus taxonomy	Genbank accession number	Identity (%)
1	620	Mortierella	PP469641	99.68		28	1602	Lysinibacillus	PP510427	99.61
2	582	Penicillium	PP469643	99.65		29	1612	Bacillus	PP510429	99.61
3	601	Umbelopsis	PP469649	98.84		30	1400	Pseudomonas	PP471107	99.93
4	616	Umbelopsis	PP469651	98.7		31	1426	Paenibacillus	PP471109	99.09
5	596	Trichoderma	PP469731	99.83		32	1424	Paenibacillus	PP471196	99.72
6	558	Penicillium	PP469732	100		33	1351	Rhizobium	PP471247	99.93
7	624	Umbelopsis	PP469733	99.04		34	1427	Paenibacillus	PP471227	99.93
8	606	Mortierella	PP475396	100		35	1604	Paenibacillus	PP510428	99.01
9	616	Umbelopsis	PP469745	99.03		36	1603	Paenibacillus	PP510431	99.01
10	617	Umbelopsis	PP469746	99.35		37	1429	Paenibacillus	PP471258	99.79
11	574	Penicillium	PP469789	100		38	1610	Paenibacillus	PP510432	98.88
12	642	Umbelopsis	PP470549	99.53		39	1430	Paenibacillus	PP471312	99.86
13	570	Penicillium	PP470551	99.47		40	1430	Paenibacillus	PP471346	99.79
14	570	Penicillium	PP470592	99.65		41	1222	Pseudomonas	PP500772	99.93
15	542	Penicillium	PP486226	96.86		42	1393	Cupriavidus	PP471614	99.93
16	632	Umbelopsis	PP470597	99.37		43	1350	Rhizobium	PP471658	99.93
17	597	Umbelopsis	PP470674	98.99		44	1605	Paenibacillus	PP510434	99.85
18	616	Umbelopsis	PP470675	99.03		45	1420	Paenibacillus	PP471659	98.73
19	601	Umbelopsis	PP470677	99.33		46	1425	Paenibacillus	PP471773	98.74
20	617	Umbelopsis	PP470679	99.19		47	1400	Cupriavidus	PP471778	99.93
21	582	Trichoderma	PP470795	99.83		48	1608	Lysinibacillus	PP505498	99.47
22	555	Volutella	PP470807	100		49	1604	Lysinibacillus	PP508345	99.47
23	639	Mucor	PP470877	99.84		50	1220	Pseudomonas	PP501013	99.93
24	639	Mucor	PP470889	100		51	1425	Paenibacillus	PP471837	99.86
25	584	Penicillium	PP470892	99.66		52	1607	Lysinibacillus	PP508347	99.61
26	566	Paramyrothecium	PP470902	100		53	1426	Lysinibacillus	PP471843	99.93
27	587	Penicillium	PP470970	99.15		54	1604	Lysinibacillus	PP508346	99.74
						55	1425	Paenibacillus	PP471871	100
						56	1392	Achromobacter	PP471886	99.86
						57	1397	Pseudomonas	PP471911	99.86
						58	1608	Lysinibacillus	PP508349	99.47
						59	1404	Pseudomonas	PP471914	99.86
						60	1422	Paenibacillus	PP471967	99.86
						61	1423	Paenibacillus	PP471969	99.79
						62	1607	Lysinibacillus	PP508348	99.41
						63	1344	Brucella	PP471970	100
						64	1407	Pseudomonas	PP471971	99.86
						65	1186	Pseudomonas	PP515628	99.79
						66	1571	Micrococcus	PP471981	99.87
						67	1425	Paenibacillus	PP471994	99.79

## Sheet: Endophytic microorganisms
The 49 endophytic fungi							The 17 endophytic bacteria
Item number	Isolate code number	Product length (bp)	Genus taxonomy	Genbank accession number	Identity (%)		Item number	Isolate code number	Product length (bp)	Genus taxonomy	Genbank accession number	Identity (%)
1	1.1-1	618	Umbelopsis	PP464194	99.84		50	1.1-6	1506	Serratia	PP469537	99.68
2	1.1-2	651	Umbelopsis	PP464235	98.93		51	1.1-15	1497	Uncultured bacterium	PP469538	99.8
3	1.1-3	618	Umbelopsis	PP464252	100		52	1.1-16	1520	Paenibacillus	PP469539	99.67
4	1.1-4	580	Talaromyces	PP464255	99.48		53	1.3-2	1504	Cedecea	PP469540	100
5	1.1-5	579	Dichotomopilus	PP464258	100		54	4.29-3	1605	Uncultured bacterium	PP510430	99.5
6	1.1-7	564	Mycorrhizal fungal	PP475394	99.82		55	5.10-3	1606	Uncultured bacterium	PP510433	99.62
7	1.1-10	579	Penicillium	PP464879	99.83		56	7.12-3	1402	Leclercia	PP469543	99.79
8	1.1-17	505	Sporothrix	PP464935	98.8		57	7.13-21	1424	Paenibacillus	PP469545	99.93
9	1.1-18	651	Umbelopsis	PP464943	99.08		58	7.13-22	1405	Leclercia	PP469546	99.72
10	1.2-1	601	Fungal endophyte	PP464991	99.83		59	9.30-1	1504	Enterobacter	PP469551	99.6
11	1.2-2	601	Fungal endophyte	PP464995	99.83		60	9.30-2	1451	Sphingomonas	PP469552	99.79
12	1.2-4	668	Basidioascus	PP465042	99.7		61	10.5-2	1485	Corynebacterium	PP469554	99.73
13	1.5-1	567	Aspergillus	PP465051	100		62	12.31-9	1522	Paenibacillus	PP469555	99.74
14	1.6-1	651	Umbelopsis	PP465194	99.39		63	12.31-10	1495	Burkholderia	PP470794	99.8
15	1.6-2	650	Umbelopsis	PP465198	98.47		64	12.31-12	1496	Paraburkholderia	PP469570	99.67
16	1.6-3	576	Sordariomycetes	PP465446	99.65		65	12.31-14	1504	Enterobacter	PP469572	99.73
17	1.7-1	579	Phialophora	PP465478	95.52		66	12.31-15	1509	Paenibacillus	PP469576	98.08
18	4.29-1	570	Alternaria	PP471099	100
19	4.29-2	598	Aspergillus	PP465554	100
20	5.10-2	566	Fusarium	PP465567	100
21	7.11-2	613	Mucor	PP465625	99.84
22	7.12-2	603	Umbelopsis	PP465630	99.67
23	7.12-4	604	Umbelopsis	PP465835	99.67
24	7.12-9	604	Umbelopsis	PP465880	99.83
25	7.12-23	633	Ceratobasidium	PP465884	100
26	7.12-43	612	Mucor	PP465891	100
27	7.13-5	648	Basidioascus	PP465898	99.68
28	7.13-24	602	Umbelopsis	PP465980	99.67
29	7.14-1	635	Umbelopsis	PP465985	98.74
30	9.30-3	565	Fusarium	PP475395	99.65
31	9.30-5	612	Fungal	PP466910	99.84
32	9.30-6	544	Fusarium	PP471101	100
33	10.1-1	541	Trichosporon	PP466913	100
34	10.1-2	601	Sporobolomyces	PP467074	99.83
35	10.2-2	545	Fungal	PP467075	99.82
36	10.2-3	569	Aspergillus	PP467098	100
37	10.5-1	545	Fungal	PP471102	100
38	10.5-3	595	Lecanicillium	PP467451	100
39	10.5-4	686	Coprinellus	PP467454	99.71
40	10.5-5	651	Umbelopsis	PP467455	99.39
41	12.3	618	Umbelopsis	PP467488	99.84
42	12.31-1	566	Fusarium	PP467492	99.82
43	12.31-3	669	Mortierella	PP467493	100
44	12.31-4	584	Penicillium	PP467529	100
45	12.31-6	618	Umbelopsis	PP467557	99.84
46	12.31-7	576	Coniochaeta	PP467582	99.48
47	12.31-8	583	Penicillium	PP467586	98.63
48	12.31-11	616	Umbelopsis	PP467589	99.51
49	12.31-16	590	Bipolaris	PP467590	100
