# Supplementary material for: Metagenomics and In Vitro Growth-Promoting Experiments Revealed the Potential Roles of Mycorrhizal Fungus Humicolopsis cephalosporioides and Helper Bacteria in Cheilotheca humilis Growth
Source: Microorganisms. 2025 Oct 17;13(10):2387. doi: 10.3390/microorganisms13102387 (PMC12566112; doi:10.3390/microorganisms13102387)
Supplement: Supplementary file 1 [file microorganisms-13-02387-s001.zip › Supplementary Table S1.xlsx]

## Sheet: Supplementary Table S1  
The top20 phyla, family, genus and species level of Cheilotheca humilis CH-B and CH-F
Phyla of Cheilotheca humilis metagenome with the abundance				Family of Cheilotheca humilis metagenome with the abundance				Genus of Cheilotheca humilis metagenome with the abundance				Species of Cheilotheca humilis metagenome with the abundance
Phyla	Relative abundance (%)			Family	Relative abundance (%)			Genus	Relative abundance (%)			Species	Relative abundance (%)
	CH-B	CH-F			CH-B	CH-F			CH-B	CH-F			CH-B	CH-F
Pseudomonadota	0.816637	0.717097		Nitrobacteraceae	0.4419	0.25538		Mycobacterium	0.39842	0.19009		Afipia carboxidovorans	0.02726	0.103563
Actinomycetota	0.146733	0.10678		Mycobacteriaceae	0.147187	0.17985		Bradyrhizobium	0.15	0.16494		Bradyrhizobium lablabi	0.157697	0.0628267
Streptophyta	0.00216333	0.0998333		Pseudomonadaceae	0.08983	0.11996		Pseudomonas	0.0899033	0.12043		Bradyrhizobium erythrophlei	0.107687	0.0399333
Acidobacteriota	0.0069	0.0165067		Burkholderiaceae	0.05796	0.08702		Paraburkholderia	0.05601	0.0575633		Mesorhizobium japonicum	0.08337	0.0355233
Cyanobacteriota	4.66667e-05	0.01557		Ericaceae	0.00115	0.0312533		Burkholderia	0.0419933	0.0279567		uncultured bacterium	0.0531933	0.09762
Bacteroidota	0.00757	0.00991		Rutaceae	6.66667e-06	0.0283333		Mesorhizobium	0.0321133	0.0279167		Paraburkholderia caffeinilytica	0.01583	0.02492
Ascomycota	0.0104267	0.00990333		Phyllobacteriaceae	0.05199	0.02567		Nostoc	0.0261967	0.0153367		Nostoc sp. PCC 7120 = FACHB-418	0	0.01688
Basidiomycota	0.00049	0.00672333		Comamonadaceae	0.0046	0.0250167		Rhodoferax	0.0210333	0.01121		Paraburkholderia fungorum	0.00437333	0.01588
Lentisphaerota	4e-05	0.00362667		Oxalobacteraceae	0.0168367	0.0177133		Janthinobacterium	0.01701	0.01008		uncultured Acidobacteriota bacterium	0.00287	0.01575
Chordata	0.000663333	0.00304667		Nostocaceae	6.66667e-06	0.0155367		Rahnella	0.01073	0.01004		Rhodoferax koreense	5e-05	0.01495
Planctomycetota	0.0037	0.00289333		Streptomycetaceae	0.03533	0.01468		Variovorax	0.00884667	0.00881667		Paraburkholderia xenovorans	0.00313	0.0115633
Arthropoda	0.000163333	0.00173667		Acidobacteriaceae	0.00184	0.0138133		Sphingomonas	0.00832667	0.00607		Paraburkholderia aromaticivorans	0.00434333	0.01127
Nematoda	0.000283333	0.00154667		Yersiniaceae	0.00683667	0.0100833		Mucilaginibacter	0.00712667	0.00579333		Rahnella sp. ERMR1:05	0.00497	0.01113
Verrucomicrobiota	0.00303667	0.00129667		Sphingomonadaceae	0.00335667	0.00995		Rhizobium	0.00694	0.00532		Paraburkholderia phytofirmans	0.00226333	0.0105333
Bacillota	0.00033	0.000626667		Rhizobiaceae	0.00733	0.00974333		Chryseobacterium	0.00659667	0.00437667		Bradyrhizobium sp.	0.02029	0.00953667
Annelida	3.33333e-05	0.00048		Pseudonocardiaceae	0.00621667	0.00914333		Afipia	0.00531667	0.00432333		Bradyrhizobium sp. SK17	0.00646333	0.00878333
Armatimonadota	9.66667e-05	0.000286667		Caulobacteraceae	0.00166667	0.00827333		Candidatus Solibacter	0.00497333	0.00382		Bradyrhizobium canariense	0.00614333	0.00771
Euryarchaeota	0.000113333	0.000216667		Theaceae	0.00024	0.0077		Rhodopseudomonas	0.00466333	0.00376333		Variovorax paradoxus	0.00111333	0.00669333
Mucoromycota	0.000356667	0.0002		Sphingobacteriaceae	0.00714	0.00715		Streptomyces	0.00343333	0.00341333		Bradyrhizobium ottawaense	0.05334	0.00658667
Tardigrada	3e-05	0.000196667		Oleaceae	0.000193333	0.00639333		Mycolicibacterium	0.00330333	0.00271		Granulicella tundricola	0.000683333	0.00624333
