# Supplementary material for: Metagenomics and In Vitro Growth-Promoting Experiments Revealed the Potential Roles of Mycorrhizal Fungus Humicolopsis cephalosporioides and Helper Bacteria in Cheilotheca humilis Growth
Source: Microorganisms. 2025 Oct 17;13(10):2387. doi: 10.3390/microorganisms13102387 (PMC12566112; doi:10.3390/microorganisms13102387)
Supplement: Supplementary file 1 [file microorganisms-13-02387-s001.zip › Supplementary Table S2.xlsx]

## Sheet: Supplementary Table S2
Core taxa of rhizosphere microbial community in the Cheilotheca humilis
Group	Species	Abudance	ModuleClass	Degree	Closeness Centrality	Custering Coefficient
CH-B	Janthinobacterium sp. LM6	0.0009	Module5	38	0.32	0.92
	Herbaspirillum rubrisubalbicans	0.001	Module5	37	0.31	0.96
	Raoultella ornithinolytica	0.0012	Module5	37	0.31	0.96
	Herbaspirillum seropedicae	0.0031	Module5	37	0.31	0.96
	Phytobacter sp. SCO41	0.0014	Module5	37	0.31	0.96
	Herbaspirillum huttiense	0.002	Module5	34	0.27	0.98
	Herbaspirillum hiltneri	0.0019	Module5	33	0.29	0.95
	Rhizobium leguminosarum	0.0013	Module5	32	0.29	0.95
	Bradyrhizobium erythrophlei	0.1077	Module1	3	0.03	0.67
	Bradyrhizobium lablabi	0.1577	Module0	3	0.03	1
CH-F	Burkholderiasp.PAMC26561	0.0032	Module4	11	0.12	0.67
	Nostocsp.PCC7120=FACHB-418	0.0169	Module4	10	0.11	0.84
	Mesorhizobium loti	0.0014	Module4	10	0.11	0.67
	Pseudomonas aeruginosa	0.0026	Module4	10	0.11	0.84
	Bradyrhizobium ottawaense	0.0066	Module4	10	0.11	0.84
	Paraburkholderia phytofirmans	0.0105	Module4	10	0.1	0.64
