# Supplementary material for: Metagenomics and In Vitro Growth-Promoting Experiments Revealed the Potential Roles of Mycorrhizal Fungus Humicolopsis cephalosporioides and Helper Bacteria in Cheilotheca humilis Growth
Source: Microorganisms. 2025 Oct 17;13(10):2387. doi: 10.3390/microorganisms13102387 (PMC12566112; doi:10.3390/microorganisms13102387)
Supplement: Supplementary file 1 [file microorganisms-13-02387-s001.zip › Supplementary Table S3.xlsx]

## Sheet: Supplementary Table S3
KEGG functional analysis of genes associated with Cheilotheca humilis rhizosphere metagenome						GO functional analysis of genes associated with Cheilotheca humilis rhizosphere metagenome
ID	Description	qvalue	geneID	Count		ID	Description	qvalue	geneID	Count
ko04626	Plant-pathogen interaction	1.49983e-11	MU-F1.12.fa_06710/Mu-1.1.fa_14525/MU-F2.5.fa_09763/Mu-2.19.fa_02671/MU-F1.2.fa_10881/MU-F2.13.fa_11148/Mu-2.29.fa_08250/MU-F2.15.fa_04980/MU-F3.7.fa_09601/MU-F1.3.fa_11903/MU-F2.9.fa_07006/Mu-1.9.fa_18617/MU-F1.7.fa_09647/MU-F1.13.fa_02394/MU-F2.15.fa_13541/MU-F1.5.fa_01105/MU-F2.8.fa_13851/MU-F1.8.fa_08539/MU-F2.15.fa_11010/Mu-3.3.fa_11467/MU-F1.13.fa_07728/MU-F3.8.fa_08796/MU-F1.10.fa_00149/MU-…	96		GO:0032549	ribonucleoside binding	1.15e-25	MU-F1.11.fa_01965/MU-F2.14.fa_04335/MU-F1.9.fa_13394/Mu-2.29.fa_16879/MU-F3.3.fa_07854/MU-F3.9.fa_01687/MU-F3.9.fa_07266/MU-F2.4.fa_00220/Mu-1.13.fa_08748/MU-F2.3.fa_13842/MU-F1.9.fa_07538/MU-F2.7.fa_10522/MU-F1.4.fa_02286/MU-F2.3.fa_01050/MU-F1.6.fa_10617/MU-F3.3.fa_01182/Mu-3.13.fa_01280/MU-F2.15.fa_14439/MU-F2.10.fa_10121/Mu-3.27.fa_04298/MU-F1.5.fa_11074/Mu-3.10.fa_10846/MU-F1.12.fa_00233/MU-…	92
ko00600	Sphingolipid metabolism	7.04961e-14	MU-F2.13.fa_05241/MU-F2.11.fa_01544/MU-F2.9.fa_03289/MU-F3.8.fa_03030/MU-F1.11.fa_13153/MU-F2.13.fa_05621/MU-F1.12.fa_04772/MU-F2.7.fa_06289/MU-F2.13.fa_00802/MU-F2.3.fa_09183/MU-F3.10.fa_08426/MU-F1.3.fa_01417/MU-F2.11.fa_13255/MU-F1.11.fa_01210/MU-F2.12.fa_05462/MU-F1.6.fa_05649/MU-F1.12.fa_06269/MU-F1.2.fa_04570/MU-F2.2.fa_04098/MU-F3.11.fa_11566/MU-F3.2.fa_02368/MU-F1.7.fa_02518/MU-F1.4.fa_12…	92		GO:0006813	potassium ion transport	6.57e-06	MU-F3.8.fa_00474/MU-F2.12.fa_11306/Mu-2.28.fa_02831/MU-F2.10.fa_08211/MU-F3.12.fa_03674/MU-F1.4.fa_07817/MU-F2.4.fa_10013/MU-F3.12.fa_08232/Mu-1.25.fa_06326/Mu-2.18.fa_18295/MU-F1.10.fa_03601/Mu-2.3.fa_12972/Mu-1.27.fa_00946/MU-F2.6.fa_12035/Mu-3.3.fa_03868/MU-F1.5.fa_08042/Mu-3.16.fa_01635/Mu-1.30.fa_06810/Mu-3.25.fa_11249/Mu-3.21.fa_06504/MU-F1.2.fa_10657/Mu-1.29.fa_14413/Mu-2.22.fa_15537/Mu-3.…	65
ko01059	Biosynthesis of enediyne antibiotics	4.11452e-19	Mu-3.2.fa_19016/MU-F2.2.fa_13771/MU-F3.2.fa_12919/MU-F2.10.fa_13835/MU-F1.1.fa_09706/MU-F2.8.fa_14204/MU-F1.12.fa_06747/MU-F2.13.fa_02421/MU-F1.6.fa_03509/MU-F3.12.fa_10829/MU-F2.6.fa_10573/MU-F1.10.fa_00458/MU-F1.13.fa_06928/MU-F3.6.fa_03783/MU-F1.13.fa_06927/MU-F2.6.fa_10571/MU-F1.8.fa_00689/MU-F2.12.fa_03083/MU-F1.4.fa_11925/MU-F3.1.fa_11831/MU-F3.11.fa_10522/MU-F2.1.fa_04463/MU-F2.13.fa_05550…	84		GO:0009399	nitrogen fixation	0.00146504	Mu-1.26.fa_03962/Mu-2.29.fa_06740/Mu-2.29.fa_08320/MU-F1.6.fa_02772/MU-F1.11.fa_05784/MU-F2.12.fa_08171/MU-F2.4.fa_04392/MU-F2.7.fa_08028/Mu-1.28.fa_00697/MU-F3.6.fa_08770/Mu-2.2.fa_18020/Mu-1.10.fa_09735/MU-F1.11.fa_04087/MU-F3.5.fa_02277/Mu-1.14.fa_04211/Mu-3.12.fa_08044/MU-F1.1.fa_09883/Mu-2.23.fa_04390/Mu-3.3.fa_14915/Mu-2.6.fa_07909/Mu-2.23.fa_02324/Mu-1.5.fa_09566/Mu-3.21.fa_06077/Mu-1.23.f…	55
ko00430	Taurine and hypotaurine metabolism	1.12753e-07	MU-F1.11.fa_02433/MU-F3.9.fa_01491/MU-F2.12.fa_08889/MU-F3.8.fa_10638/MU-F1.12.fa_06226/MU-F2.4.fa_08816/MU-F2.14.fa_10562/MU-F1.12.fa_05558/Mu-1.5.fa_01486/MU-F2.13.fa_07803/MU-F2.10.fa_04952/Mu-1.30.fa_00888/MU-F1.4.fa_06078/MU-F3.8.fa_04325/Mu-1.5.fa_02680/Mu-1.4.fa_12072/MU-F3.5.fa_03501/Mu-3.24.fa_20310/MU-F2.1.fa_13146/Mu-1.28.fa_01498/Mu-2.9.fa_16020/Mu-3.15.fa_10448/Mu-1.8.fa_19096/Mu-1.1…	74		GO:0006750	glutathione biosynthetic process	0.00402091	MU-F3.8.fa_00473/MU-F2.11.fa_07234/MU-F1.4.fa_13010/MU-F1.1.fa_07348/MU-F1.1.fa_10506/MU-F3.2.fa_09451/MU-F1.3.fa_10324/MU-F2.12.fa_09307/MU-F3.5.fa_09371/MU-F2.4.fa_10141/MU-F1.4.fa_10844/MU-F2.4.fa_04480/Mu-2.20.fa_13464/Mu-3.10.fa_16154/Mu-3.10.fa_17494/MU-F2.8.fa_06276/Mu-3.19.fa_03335/Mu-1.30.fa_07738/Mu-1.5.fa_07678/Mu-2.12.fa_04276/Mu-1.20.fa_09538/Mu-2.10.fa_18143/Mu-1.28.fa_13160/MU-F1.1…	53
ko03450	Non-homologous end-joining	0.00190361	MU-F2.10.fa_04313/MU-F2.9.fa_08784/MU-F1.4.fa_02353/MU-F3.10.fa_00469/MU-F1.6.fa_12776/MU-F2.10.fa_07854/MU-F3.6.fa_12518/MU-F2.8.fa_09817/Mu-1.11.fa_14608/Mu-1.16.fa_13187/MU-F2.2.fa_04124/MU-F1.8.fa_01393/MU-F1.13.fa_08322/Mu-1.6.fa_06845/Mu-2.21.fa_09588/Mu-2.25.fa_17169/Mu-1.6.fa_04025/Mu-1.24.fa_14162/Mu-1.13.fa_05310/Mu-1.14.fa_07312/Mu-3.16.fa_16473/Mu-1.25.fa_18993/Mu-1.8.fa_12453/Mu-1.33…	63		GO:0036374	glutathione hydrolase activity	0.000289074	MU-F3.8.fa_00473/MU-F1.11.fa_02433/MU-F1.9.fa_02942/MU-F2.11.fa_07234/MU-F2.12.fa_08976/Mu-1.11.fa_12801/MU-F1.4.fa_13010/MU-F1.1.fa_07348/MU-F3.2.fa_09451/MU-F1.3.fa_10324/MU-F2.12.fa_09307/MU-F3.5.fa_09371/MU-F3.12.fa_10284/MU-F1.4.fa_10844/MU-F2.4.fa_04480/Mu-3.10.fa_16154/Mu-3.10.fa_17494/MU-F2.8.fa_06276/Mu-1.30.fa_07738/Mu-1.5.fa_07678/Mu-2.12.fa_04276/Mu-1.20.fa_09538/Mu-1.28.fa_13160/MU-F…	50
ko00511	Other glycan degradation	5.5875e-08	MU-F2.11.fa_01544/MU-F3.4.fa_13866/MU-F1.11.fa_13252/MU-F2.1.fa_07820/MU-F2.9.fa_03289/MU-F3.8.fa_03030/MU-F1.11.fa_13153/MU-F3.2.fa_06526/MU-F1.12.fa_04772/MU-F2.13.fa_00802/MU-F1.13.fa_05894/MU-F2.3.fa_04395/MU-F2.12.fa_14362/MU-F1.2.fa_00371/MU-F1.7.fa_05279/MU-F2.7.fa_07535/MU-F2.3.fa_07973/MU-F3.2.fa_00149/MU-F2.10.fa_05983/MU-F3.3.fa_01591/MU-F1.13.fa_07768/MU-F1.13.fa_01779/MU-F2.3.fa_0316…	62		GO:0102953	hypoglycin A gamma-glutamyl transpeptidase activity	0.000844386	MU-F3.8.fa_00473/MU-F1.11.fa_02433/MU-F1.9.fa_02942/MU-F2.11.fa_07234/MU-F2.12.fa_08976/Mu-1.11.fa_12801/MU-F1.4.fa_13010/MU-F1.1.fa_07348/MU-F3.2.fa_09451/MU-F1.3.fa_10324/MU-F2.12.fa_09307/MU-F3.5.fa_09371/MU-F3.12.fa_10284/MU-F1.4.fa_10844/MU-F2.4.fa_04480/Mu-3.10.fa_16154/Mu-3.10.fa_17494/MU-F2.8.fa_06276/Mu-1.30.fa_07738/Mu-1.5.fa_07678/Mu-2.12.fa_04276/Mu-1.20.fa_09538/Mu-1.28.fa_13160/MU-F…	50
ko00999	Biosynthesis of various plant secondary metabolites	0.00205027	MU-F2.4.fa_12908/MU-F3.4.fa_09827/MU-F3.6.fa_01168/MU-F1.13.fa_03187/MU-F2.10.fa_06331/MU-F2.4.fa_12579/MU-F1.10.fa_03984/MU-F2.9.fa_01111/MU-F2.2.fa_02589/MU-F2.1.fa_10960/MU-F2.5.fa_13542/MU-F3.4.fa_04368/MU-F2.13.fa_04997/MU-F3.6.fa_09535/MU-F2.13.fa_05315/MU-F2.10.fa_06778/Mu-2.13.fa_04844/MU-F2.10.fa_06673/MU-F2.6.fa_03689/MU-F1.10.fa_12124/MU-F1.7.fa_13467/MU-F3.4.fa_09703/Mu-1.21.fa_08131/…	61		GO:0103068	leukotriene C4 gamma-glutamyl transferase activity	0.000844386	MU-F3.8.fa_00473/MU-F1.11.fa_02433/MU-F1.9.fa_02942/MU-F2.11.fa_07234/MU-F2.12.fa_08976/Mu-1.11.fa_12801/MU-F1.4.fa_13010/MU-F1.1.fa_07348/MU-F3.2.fa_09451/MU-F1.3.fa_10324/MU-F2.12.fa_09307/MU-F3.5.fa_09371/MU-F3.12.fa_10284/MU-F1.4.fa_10844/MU-F2.4.fa_04480/Mu-3.10.fa_16154/Mu-3.10.fa_17494/MU-F2.8.fa_06276/Mu-1.30.fa_07738/Mu-1.5.fa_07678/Mu-2.12.fa_04276/Mu-1.20.fa_09538/Mu-1.28.fa_13160/MU-F…	50
ko00565	Ether lipid metabolism	2.62471e-07	MU-F3.2.fa_02102/MU-F1.5.fa_11894/MU-F2.4.fa_12111/MU-F1.11.fa_05817/MU-F3.7.fa_11920/MU-F1.11.fa_04305/MU-F2.8.fa_09709/MU-F1.6.fa_05264/MU-F1.1.fa_09539/MU-F1.10.fa_04418/MU-F2.8.fa_10386/MU-F1.1.fa_05722/MU-F3.10.fa_08854/MU-F2.8.fa_01760/Mu-1.12.fa_05595/MU-F1.1.fa_10364/MU-F2.1.fa_08410/Mu-2.4.fa_08236/Mu-1.10.fa_12109/Mu-1.15.fa_17820/Mu-1.17.fa_00570/Mu-3.18.fa_19709/Mu-1.1.fa_04079/Mu-1.2…	54		GO:0006751	glutathione catabolic process	0.0298469	MU-F3.8.fa_00473/MU-F2.11.fa_07234/MU-F2.12.fa_08976/MU-F1.4.fa_13010/MU-F1.1.fa_07348/MU-F3.2.fa_09451/MU-F1.3.fa_10324/MU-F2.12.fa_09307/MU-F3.5.fa_09371/MU-F1.4.fa_10844/MU-F2.4.fa_04480/Mu-3.10.fa_16154/Mu-3.10.fa_17494/MU-F2.8.fa_06276/Mu-1.30.fa_07738/Mu-1.5.fa_07678/Mu-2.12.fa_04276/Mu-1.20.fa_09538/Mu-1.28.fa_13160/MU-F1.12.fa_03245/Mu-3.23.fa_03659/Mu-3.3.fa_19663/Mu-2.9.fa_08197/Mu-1.20…	49
ko04011	MAPK signaling pathway - yeast	7.19719e-05	MU-F2.8.fa_10643/MU-F2.13.fa_02781/MU-F1.5.fa_11549/MU-F3.10.fa_10160/MU-F2.15.fa_11160/Mu-2.24.fa_13826/MU-F3.1.fa_05093/Mu-2.19.fa_13867/MU-F1.4.fa_11930/Mu-1.22.fa_02823/MU-F2.7.fa_02356/Mu-1.6.fa_12812/Mu-2.26.fa_08660/MU-F2.5.fa_04345/MU-F2.12.fa_12172/Mu-1.9.fa_04354/Mu-3.21.fa_13590/Mu-1.12.fa_09516/Mu-2.16.fa_10434/Mu-3.6.fa_01193/Mu-3.2.fa_17992/Mu-1.28.fa_15229/Mu-2.17.fa_07788/Mu-1.21.…	53		GO:0070069	cytochrome complex	0.0285749	Mu-1.2.fa_07929/MU-F1.2.fa_02510/MU-F1.1.fa_06778/Mu-2.12.fa_14931/MU-F2.8.fa_05667/MU-F1.7.fa_02705/MU-F3.1.fa_10608/Mu-2.6.fa_06469/Mu-1.3.fa_17323/MU-F2.1.fa_13825/Mu-3.15.fa_12073/Mu-1.24.fa_06770/Mu-2.32.fa_17505/Mu-1.13.fa_16915/Mu-3.15.fa_12295/MU-F1.5.fa_07430/MU-F3.12.fa_12535/Mu-1.9.fa_07760/Mu-1.23.fa_14872/Mu-3.15.fa_15388/MU-F2.6.fa_08148/Mu-3.3.fa_01976/Mu-2.24.fa_18753/Mu-1.27.fa_0…	48
ko00603	Glycosphingolipid biosynthesis - globo and isoglobo series	6.31826e-07	MU-F2.13.fa_05241/MU-F1.11.fa_13153/MU-F2.13.fa_05621/MU-F1.12.fa_04772/MU-F2.7.fa_06289/MU-F2.13.fa_00802/MU-F2.3.fa_09183/MU-F3.10.fa_08426/MU-F1.11.fa_01210/MU-F2.12.fa_05462/MU-F1.6.fa_05649/MU-F1.12.fa_06269/MU-F1.2.fa_04570/MU-F3.11.fa_11566/MU-F3.2.fa_02368/MU-F1.7.fa_02518/MU-F1.4.fa_12610/MU-F1.4.fa_13532/MU-F1.12.fa_03616/MU-F2.16.fa_01898/MU-F2.2.fa_01889/MU-F3.1.fa_09295/MU-F2.13.fa_0…	49		GO:0004471	malate dehydrogenase (decarboxylating) (NAD+) activity	0.000289074	MU-F3.11.fa_00100/Mu-1.6.fa_10252/MU-F1.8.fa_01189/MU-F2.2.fa_08809/MU-F2.1.fa_07908/MU-F3.8.fa_13428/MU-F2.15.fa_00148/Mu-2.12.fa_13711/Mu-3.22.fa_14912/MU-F2.12.fa_00841/Mu-3.8.fa_14909/MU-F2.12.fa_13342/Mu-1.20.fa_17730/MU-F3.7.fa_07096/MU-F2.3.fa_04228/MU-F3.10.fa_07853/Mu-3.6.fa_17485/Mu-1.1.fa_17429/Mu-3.22.fa_12726/Mu-1.11.fa_08666/Mu-1.22.fa_06547/Mu-2.18.fa_08993/Mu-2.12.fa_10218/MU-F2.2…	47
ko00531	Glycosaminoglycan degradation	9.18968e-05	MU-F1.11.fa_13153/MU-F1.12.fa_04772/MU-F1.6.fa_01589/MU-F2.13.fa_00802/MU-F2.1.fa_06719/MU-F3.5.fa_04681/MU-F3.1.fa_00672/MU-F1.8.fa_03968/MU-F3.2.fa_09878/MU-F2.11.fa_00918/MU-F2.4.fa_05163/MU-F1.10.fa_05236/MU-F1.13.fa_02957/MU-F3.7.fa_06545/MU-F3.3.fa_12338/MU-F1.11.fa_12364/MU-F2.11.fa_12106/MU-F3.5.fa_01113/MU-F3.1.fa_09854/Mu-1.26.fa_18277/MU-F1.4.fa_09569/MU-F2.8.fa_06961/MU-F2.5.fa_02562/…	31		GO:0006119	oxidative phosphorylation	0.0062074	MU-F1.12.fa_07414/MU-F3.8.fa_00053/Mu-1.23.fa_12811/Mu-2.16.fa_07315/MU-F1.13.fa_00188/MU-F2.9.fa_02381/Mu-3.11.fa_04279/MU-F1.8.fa_01764/MU-F1.6.fa_00783/MU-F1.12.fa_02486/MU-F3.1.fa_10310/Mu-2.1.fa_02464/Mu-1.7.fa_08690/Mu-1.14.fa_18712/Mu-1.30.fa_04989/Mu-3.8.fa_01124/MU-F3.10.fa_11454/Mu-2.13.fa_03317/Mu-2.4.fa_05148/Mu-1.10.fa_00503/Mu-3.12.fa_09437/Mu-1.31.fa_00446/Mu-2.18.fa_16738/Mu-3.24.…	40
ko00984	Steroid degradation	0.00772096	MU-F3.11.fa_03089/MU-F1.4.fa_11100/MU-F2.15.fa_04636/Mu-3.9.fa_03878/MU-F3.2.fa_06318/Mu-1.26.fa_05443/Mu-1.5.fa_03791/Mu-2.5.fa_19325/Mu-1.6.fa_07139/Mu-1.16.fa_13675/Mu-1.1.fa_09275/Mu-1.5.fa_18187/Mu-2.6.fa_12418/Mu-2.32.fa_10638/Mu-3.2.fa_21262/Mu-1.4.fa_14554/Mu-1.18.fa_07787/Mu-1.25.fa_10771/Mu-1.16.fa_13218/Mu-1.19.fa_14460/Mu-1.29.fa_14140/Mu-2.7.fa_01977/Mu-1.27.fa_08769/Mu-1.22.fa_14294…	30		GO:0006814	sodium ion transport	0.0413192	MU-F2.12.fa_04278/MU-F1.5.fa_12887/MU-F2.5.fa_12576/MU-F2.5.fa_12648/MU-F2.5.fa_13123/MU-F1.12.fa_02056/MU-F2.7.fa_10475/MU-F3.3.fa_08076/Mu-3.17.fa_16982/MU-F2.2.fa_08318/Mu-2.2.fa_00855/Mu-3.4.fa_01316/Mu-2.31.fa_07870/Mu-1.27.fa_05131/Mu-3.10.fa_10854/Mu-1.22.fa_18983/Mu-3.9.fa_04027/MU-F1.5.fa_03149/Mu-2.11.fa_06093/Mu-1.1.fa_00779/Mu-1.2.fa_17493/Mu-1.30.fa_12198/Mu-3.3.fa_18857/Mu-1.8.fa_14…	39
ko01057	Biosynthesis of type II polyketide products	0.00980972	MU-F1.13.fa_07375/MU-F2.13.fa_02420/MU-F2.2.fa_14375/MU-F1.4.fa_04228/MU-F1.7.fa_13302/MU-F2.7.fa_10689/MU-F2.8.fa_09109/MU-F1.10.fa_04885/MU-F2.4.fa_13840/MU-F1.4.fa_08825/MU-F1.1.fa_03318/Mu-1.28.fa_04913/Mu-3.5.fa_09861/Mu-1.31.fa_17611/Mu-1.29.fa_13389/Mu-1.18.fa_16307/Mu-1.16.fa_16624/Mu-1.8.fa_11708/Mu-1.31.fa_06193/Mu-2.4.fa_08971/Mu-1.17.fa_02489/Mu-1.1.fa_04324/Mu-1.11.fa_16333	23		GO:0034605	cellular response to heat	0.0152511	MU-F3.1.fa_06650/MU-F1.3.fa_06009/MU-F1.9.fa_03847/Mu-2.28.fa_06969/MU-F1.3.fa_03036/MU-F2.4.fa_06523/MU-F3.11.fa_00393/MU-F2.12.fa_02765/MU-F2.13.fa_01029/Mu-3.11.fa_03059/Mu-1.4.fa_08268/MU-F2.9.fa_03619/MU-F2.15.fa_09325/Mu-2.4.fa_02341/MU-F3.4.fa_03317/MU-F1.10.fa_05633/Mu-1.2.fa_06960/Mu-2.12.fa_07078/Mu-3.7.fa_11416/Mu-3.4.fa_03602/MU-F2.16.fa_01124/Mu-2.29.fa_12981/MU-F1.4.fa_09498/Mu-3.11…	38
ko00906	Carotenoid biosynthesis	0.00251581	MU-F1.1.fa_11619/MU-F2.7.fa_13742/MU-F1.6.fa_05697/MU-F2.11.fa_04650/MU-F2.3.fa_11691/MU-F3.11.fa_09039/MU-F3.9.fa_02151/MU-F3.8.fa_09477/MU-F2.13.fa_09126/MU-F1.12.fa_07019/Mu-2.19.fa_11905/Mu-3.1.fa_07381/Mu-3.27.fa_19801/Mu-1.31.fa_04788/Mu-1.1.fa_12219/Mu-3.10.fa_20450/Mu-1.23.fa_12557/Mu-1.11.fa_09951/Mu-1.17.fa_09217/Mu-3.6.fa_12567	20		GO:0033961	cis-stilbene-oxide hydrolase activity	0.0332411	Mu-3.2.fa_19016/MU-F1.12.fa_06747/MU-F2.3.fa_10493/MU-F1.12.fa_04974/MU-F3.1.fa_02090/MU-F2.6.fa_05319/MU-F3.7.fa_02003/MU-F3.11.fa_12806/Mu-1.21.fa_12126/MU-F1.13.fa_08176/Mu-2.23.fa_03910/Mu-2.12.fa_06427/Mu-2.2.fa_14034/Mu-1.23.fa_12704/Mu-1.16.fa_06757/Mu-3.19.fa_12019/Mu-1.7.fa_07846/Mu-1.20.fa_18628/Mu-3.8.fa_17016/Mu-3.25.fa_05116/MU-F3.5.fa_02437/Mu-1.1.fa_00329/Mu-3.28.fa_01621/Mu-1.1.fa…	38
ko00404	Staurosporine biosynthesis	0.00101467	MU-F2.13.fa_02420/MU-F2.2.fa_14375/Mu-1.22.fa_01792/Mu-1.24.fa_05180/Mu-2.25.fa_10860/Mu-1.31.fa_17817/Mu-2.17.fa_13545/Mu-1.19.fa_10780/Mu-1.12.fa_01674/Mu-2.2.fa_02642/Mu-1.7.fa_10272	11		GO:0005980	glycogen catabolic process	0.035269	MU-F2.3.fa_02473/MU-F3.4.fa_10232/MU-F1.5.fa_02268/MU-F2.10.fa_06649/MU-F2.2.fa_01509/MU-F2.14.fa_11758/Mu-1.14.fa_05174/Mu-2.10.fa_08339/Mu-2.19.fa_06727/Mu-1.8.fa_02623/MU-F1.10.fa_00741/Mu-1.31.fa_13894/Mu-2.28.fa_09007/Mu-1.15.fa_06109/Mu-1.7.fa_14183/Mu-1.23.fa_02248/Mu-3.22.fa_00380/Mu-3.7.fa_05332/Mu-2.4.fa_17648/MU-F1.2.fa_11078/Mu-1.1.fa_03906/Mu-1.30.fa_10916/Mu-3.28.fa_02564/Mu-1.2.fa_…	37
ko00901	Indole alkaloid biosynthesis	0.00393807	MU-F2.12.fa_12359/Mu-1.27.fa_00632/Mu-3.25.fa_02771/Mu-1.18.fa_18310/Mu-1.8.fa_13710/Mu-1.4.fa_04223/Mu-1.21.fa_16404	7		GO:0006515	protein quality control for misfolded or incompletely synthesized proteins	0.00287677	MU-F1.3.fa_06009/MU-F1.9.fa_03847/Mu-2.28.fa_06969/MU-F1.3.fa_03036/MU-F2.4.fa_06523/MU-F3.11.fa_00393/MU-F2.12.fa_02765/MU-F2.13.fa_01029/Mu-3.11.fa_03059/Mu-1.4.fa_08268/MU-F2.9.fa_03619/MU-F2.15.fa_09325/Mu-2.4.fa_02341/MU-F1.10.fa_05633/Mu-1.2.fa_06960/Mu-2.12.fa_07078/Mu-3.7.fa_11416/Mu-3.4.fa_03602/MU-F2.16.fa_01124/Mu-2.29.fa_12981/MU-F1.4.fa_09498/Mu-3.11.fa_11303/Mu-3.6.fa_02520/Mu-3.23.…	36
						GO:0030253	protein secretion by the type I secretion system	5.24e-05	MU-F3.8.fa_08104/MU-F1.7.fa_03289/MU-F2.7.fa_07349/MU-F2.10.fa_13038/MU-F3.1.fa_09995/MU-F1.11.fa_09988/Mu-3.2.fa_10184/Mu-2.13.fa_02074/MU-F2.12.fa_10384/MU-F2.5.fa_12043/Mu-1.29.fa_08559/Mu-3.12.fa_03561/Mu-3.13.fa_02952/Mu-3.2.fa_21682/Mu-1.6.fa_01528/Mu-1.6.fa_08974/Mu-1.12.fa_02816/Mu-3.9.fa_16029/Mu-3.4.fa_04311/Mu-2.14.fa_02408/Mu-3.26.fa_13646/Mu-1.31.fa_07718/Mu-2.17.fa_18528/Mu-1.4.fa_0…	34
						GO:0030256	type I protein secretion system complex	5.24e-05	MU-F3.8.fa_08104/MU-F1.7.fa_03289/MU-F2.7.fa_07349/MU-F2.10.fa_13038/MU-F3.1.fa_09995/MU-F1.11.fa_09988/Mu-3.2.fa_10184/Mu-2.13.fa_02074/MU-F2.12.fa_10384/MU-F2.5.fa_12043/Mu-1.29.fa_08559/Mu-3.12.fa_03561/Mu-3.13.fa_02952/Mu-3.2.fa_21682/Mu-1.6.fa_01528/Mu-1.6.fa_08974/Mu-1.12.fa_02816/Mu-3.9.fa_16029/Mu-3.4.fa_04311/Mu-2.14.fa_02408/Mu-3.26.fa_13646/Mu-1.31.fa_07718/Mu-2.17.fa_18528/Mu-1.4.fa_0…	34
						GO:0006338	chromatin remodeling	1.35e-06	MU-F2.7.fa_00076/MU-F2.11.fa_04735/MU-F2.9.fa_03813/MU-F1.10.fa_01042/MU-F3.2.fa_10611/MU-F1.3.fa_06971/MU-F2.5.fa_11660/MU-F2.6.fa_04134/MU-F1.7.fa_00223/MU-F3.12.fa_09548/MU-F2.4.fa_08620/MU-F3.3.fa_04613/MU-F3.5.fa_00934/MU-F3.10.fa_05938/MU-F1.10.fa_11131/MU-F1.11.fa_13168/MU-F2.3.fa_00243/MU-F3.2.fa_11799/MU-F1.7.fa_03086/MU-F1.2.fa_06334/MU-F2.8.fa_14014/MU-F1.1.fa_07976/MU-F1.1.fa_04382/MU…	31
						GO:0004559	alpha-mannosidase activity	0.000844386	MU-F1.4.fa_03583/MU-F1.10.fa_09147/MU-F1.2.fa_10601/MU-F1.4.fa_13293/MU-F2.10.fa_10786/MU-F3.2.fa_11806/MU-F2.11.fa_00234/MU-F2.12.fa_00914/MU-F2.15.fa_01800/Mu-1.8.fa_16429/MU-F2.12.fa_14371/MU-F2.7.fa_13739/MU-F3.5.fa_09498/MU-F2.2.fa_03024/Mu-2.5.fa_14143/MU-F2.14.fa_02776/MU-F1.13.fa_05844/MU-F1.10.fa_04571/MU-F1.4.fa_11813/Mu-2.6.fa_04325/Mu-3.8.fa_07264/MU-F3.11.fa_08057/Mu-1.20.fa_13367/MU…	28
						GO:0006013	mannose metabolic process	0.000968273	MU-F1.4.fa_03583/MU-F1.10.fa_09147/MU-F1.2.fa_10601/MU-F1.4.fa_13293/MU-F2.10.fa_10786/MU-F3.2.fa_11806/MU-F2.11.fa_00234/MU-F2.12.fa_00914/MU-F2.15.fa_01800/Mu-1.8.fa_16429/MU-F2.12.fa_14371/MU-F2.7.fa_13739/MU-F3.5.fa_09498/MU-F2.2.fa_03024/Mu-2.5.fa_14143/MU-F2.14.fa_02776/MU-F1.13.fa_05844/MU-F1.10.fa_04571/MU-F1.4.fa_11813/Mu-2.6.fa_04325/Mu-3.8.fa_07264/MU-F3.11.fa_08057/Mu-1.20.fa_13367/MU…	28
						GO:0031317	tripartite ATP-independent periplasmic transporter complex	0.000844386	MU-F3.7.fa_06411/MU-F1.7.fa_09782/Mu-3.27.fa_11613/Mu-2.4.fa_07504/Mu-2.11.fa_11038/Mu-1.22.fa_00692/Mu-1.32.fa_10553/Mu-2.4.fa_18186/Mu-3.12.fa_09489/MU-F2.3.fa_08844/Mu-3.10.fa_20345/Mu-3.10.fa_15048/Mu-3.17.fa_18986/Mu-3.19.fa_03586/Mu-2.31.fa_00890/MU-F2.5.fa_10382/Mu-2.18.fa_09084/Mu-2.3.fa_03016/Mu-3.11.fa_04186/Mu-2.9.fa_02786/Mu-2.16.fa_05501/Mu-2.15.fa_01544/Mu-2.26.fa_18961/Mu-1.18.fa_0…	24
						GO:0004617	phosphoglycerate dehydrogenase activity	0.0413192	MU-F2.13.fa_02199/MU-F3.12.fa_09874/MU-F2.1.fa_01814/MU-F3.8.fa_05727/Mu-3.26.fa_12009/MU-F2.7.fa_04639/MU-F1.12.fa_06394/Mu-2.10.fa_15642/MU-F1.7.fa_03179/Mu-1.30.fa_03233/Mu-1.23.fa_01320/Mu-1.15.fa_16736/Mu-3.23.fa_08773/Mu-3.16.fa_05212/MU-F3.5.fa_04182/Mu-1.10.fa_04000/Mu-2.33.fa_01260/Mu-1.12.fa_03976/Mu-3.8.fa_07376/Mu-3.2.fa_03949/Mu-3.5.fa_06853/Mu-1.14.fa_07943/Mu-2.28.fa_13957/Mu-2.16.…	24
						GO:0071424	rRNA (cytosine-N4-)-methyltransferase activity	0.0456232	Mu-3.17.fa_04940/MU-F1.6.fa_09713/MU-F3.11.fa_07346/MU-F1.9.fa_03484/MU-F1.2.fa_09964/MU-F2.8.fa_04257/Mu-1.27.fa_10020/MU-F1.11.fa_05705/MU-F2.9.fa_05232/MU-F1.4.fa_02888/MU-F1.9.fa_05099/MU-F1.4.fa_08720/Mu-3.3.fa_11712/MU-F1.1.fa_11905/MU-F3.1.fa_05563/Mu-1.7.fa_13406/Mu-3.27.fa_08119/Mu-1.1.fa_06752/Mu-1.28.fa_16258/Mu-2.15.fa_16629/Mu-3.26.fa_11931/Mu-2.11.fa_08258/Mu-1.20.fa_09641/Mu-3.11.f…	24
						GO:0045271	respiratory chain complex I	0.0127347	MU-F3.6.fa_06098/Mu-1.14.fa_09366/Mu-2.9.fa_07308/Mu-3.17.fa_11830/MU-F2.7.fa_09166/Mu-2.21.fa_18934/Mu-2.6.fa_16745/Mu-1.13.fa_15667/Mu-3.17.fa_17154/Mu-3.3.fa_15604/MU-F1.8.fa_01023/Mu-1.12.fa_12384/Mu-3.9.fa_08489/Mu-3.11.fa_01992/Mu-2.2.fa_10736/Mu-2.7.fa_15426/Mu-2.20.fa_04606/Mu-2.13.fa_17901/Mu-1.2.fa_13492/Mu-1.8.fa_09082/Mu-1.28.fa_08607/Mu-3.21.fa_01633	22
						GO:0030244	cellulose biosynthetic process	0.0285749	MU-F3.3.fa_03547/MU-F3.12.fa_05749/MU-F1.9.fa_03758/MU-F2.1.fa_13742/MU-F2.3.fa_09178/MU-F2.5.fa_03380/MU-F2.4.fa_10653/MU-F3.1.fa_13685/MU-F1.3.fa_02430/MU-F3.6.fa_00879/MU-F1.13.fa_07369/MU-F2.1.fa_09699/Mu-2.4.fa_01345/MU-F1.5.fa_00887/Mu-3.12.fa_02887/Mu-1.23.fa_17893/Mu-1.14.fa_16618/Mu-3.23.fa_05028/Mu-1.10.fa_00703/Mu-3.8.fa_07840/Mu-3.23.fa_05026	21
						GO:0018492	carbon-monoxide dehydrogenase (acceptor) activity	6.51e-06	MU-F1.13.fa_07757/Mu-2.2.fa_08933/Mu-2.32.fa_15656/MU-F1.11.fa_10018/Mu-3.28.fa_00876/Mu-1.9.fa_12835/Mu-1.5.fa_09369/Mu-3.21.fa_12506/Mu-1.23.fa_08545/Mu-1.6.fa_11590/Mu-2.23.fa_05771/MU-F1.1.fa_06477/Mu-2.14.fa_18956/Mu-2.28.fa_04456/Mu-2.4.fa_16728/Mu-1.31.fa_13495/Mu-2.6.fa_19115/Mu-2.5.fa_13873/MU-F2.2.fa_11842/MU-F2.13.fa_12801	20
						GO:0004348	glucosylceramidase activity	0.0153008	MU-F2.7.fa_07535/MU-F1.13.fa_07768/MU-F1.13.fa_01342/MU-F1.9.fa_11990/MU-F1.11.fa_01751/MU-F1.4.fa_11467/MU-F2.5.fa_03419/MU-F2.1.fa_12718/MU-F1.6.fa_00958/MU-F3.3.fa_02161/MU-F2.5.fa_09912/Mu-1.4.fa_19048/Mu-2.4.fa_11350/MU-F2.1.fa_09827/MU-F3.3.fa_09392/MU-F1.12.fa_03117/MU-F3.7.fa_06917/MU-F2.13.fa_12376/Mu-1.30.fa_03590/Mu-2.17.fa_05109	20
						GO:0019516	lactate oxidation	0.0481686	MU-F1.11.fa_11147/Mu-1.17.fa_09028/Mu-1.4.fa_15083/MU-F1.2.fa_03694/MU-F2.4.fa_00350/MU-F1.7.fa_06998/MU-F1.4.fa_00241/MU-F1.9.fa_01628/MU-F2.8.fa_07415/MU-F3.10.fa_05993/MU-F3.9.fa_04552/Mu-3.23.fa_12232/Mu-2.4.fa_11708/Mu-3.21.fa_16281/Mu-1.3.fa_08553/MU-F1.11.fa_13533/Mu-3.24.fa_09279/Mu-1.33.fa_01411/MU-F3.10.fa_09304/MU-F3.11.fa_10710	20
						GO:0034077	butanediol metabolic process	1.77e-05	MU-F2.8.fa_11863/MU-F2.8.fa_02420/MU-F3.6.fa_05165/MU-F1.13.fa_06704/Mu-2.5.fa_06473/MU-F2.10.fa_11669/MU-F3.6.fa_08557/Mu-3.16.fa_06144/Mu-2.13.fa_02224/Mu-3.20.fa_10670/Mu-3.15.fa_13221/MU-F2.2.fa_06580/Mu-1.17.fa_05511/MU-F3.6.fa_12510/Mu-3.3.fa_14411/Mu-2.9.fa_17887/Mu-2.25.fa_04225	17
