# Supplementary material for: Metagenomics and In Vitro Growth-Promoting Experiments Revealed the Potential Roles of Mycorrhizal Fungus Humicolopsis cephalosporioides and Helper Bacteria in Cheilotheca humilis Growth
Source: Microorganisms. 2025 Oct 17;13(10):2387. doi: 10.3390/microorganisms13102387 (PMC12566112; doi:10.3390/microorganisms13102387)
Supplement: Supplementary file 1 [file microorganisms-13-02387-s001.zip › Supplementary Table S4.xlsx]

## Sheet: Supplementary Table S4
The abundance of DE CCGs corresponding to the differential taxa in the Cheilotheca humilis rhizosphere metagenome											The abundance of DE NCGs corresponding to the differential taxa in the Cheilotheca humilis rhizosphere metagenome
Gene ID	Gene name	Identity (%)	CH-B	CH-B	CH-B	CH-F	CH-F	CH-F	Species taxa		Gene ID	Gene name	Identity (%)	CH-B	CH-B	CH-B	CH-F	CH-F	CH-F	Species taxa
Mu-3.23.fa_06264	thiC	95.32	0.00156906	0.00160056	0.00164818	0.000103669	5.84391e-05	8.61401e-05	Bradyrhizobium icense		Mu-1.28.fa_00697	glnA	98.88	0.00132946	0.000897029	0.00103626	1.56312e-05	1.17624e-05	3.60241e-05	Bradyrhizobium erythrophlei
Mu-3.13.fa_12418	nuoI	95.67	0.00314345	0.00305661	0.00232638	0.000153124	9.12058e-05	0.000139161	Afipia sp. GAS231		Mu-2.29.fa_08320	glnA	100	0.00177288	0.00156692	0.00148653	1.40486e-05	2.11669e-05	4.32346e-05	Bradyrhizobium erythrophlei
Mu-2.9.fa_07308	nuoF	95.33	0.00179476	0.00183659	0.00102932	2.45751e-05	5.51268e-05	1.87187e-05	Bradyrhizobium erythrophlei		Mu-1.26.fa_03962	glnA	100	0.00137863	0.00131708	0.00104034	1.67879e-05	1.90474e-05	3.24663e-05	Bradyrhizobium erythrophlei
Mu-1.13.fa_04448	thiC	98.99	0.00187388	0.00137021	0.00151074	0.000161057	7.08086e-05	6.71602e-05	Bradyrhizobium erythrophlei		Mu-2.23.fa_04390	glnA	99.84	0.00154408	0.00117951	0.00164843	3.54378e-05	0	2.67174e-05	Bradyrhizobium erythrophlei
Mu-1.10.fa_03863	ctaE	96.24	0.00202083	0.00221463	0.00174159	3.72307e-05	6.29022e-05	4.27794e-05	Bradyrhizobium erythrophlei		Mu-3.12.fa_08044	glnA	97.9	0.00144758	0.00136098	0.00192316	3.54378e-05	0	2.67174e-05	Bradyrhizobium lablabi
Mu-3.7.fa_14648	ctaD	99.29	0.00163164	0.00226963	0.00118947	5.92065e-05	4.44228e-05	3.77543e-05	Bradyrhizobium erythrophlei		Mu-2.29.fa_06740	glnA	98.04	0.00109535	0.00139128	0.00113666	2.93788e-05	6.3491e-06	2.59731e-05	Bradyrhizobium lablabi
Mu-2.15.fa_03501	ctaE	98.43	0.00236153	0.0023777	0.00156376	7.08304e-05	8.83306e-05	1.80002e-05	Bradyrhizobium erythrophlei
Mu-2.1.fa_02464	ctaD	97.21	0.00203764	0.00251863	0.00155395	8.29246e-05	0.000106895	3.3916e-05	Bradyrhizobium erythrophlei
Mu-2.15.fa_09148	phbB	96.45	0.00130264	0.00167408	0.00199775	4.40667e-05	0.000120408	2.22754e-05	Bradyrhizobium erythrophlei
Mu-1.23.fa_12811	ctaD	96.77	0.00229002	0.00270463	0.00174046	6.72786e-05	7.78573e-05	2.144e-05	Bradyrhizobium erythrophlei		The abundance of DE PCGs corresponding to the differential taxa in the Cheilotheca humilis rhizosphere metagenome
Mu-3.21.fa_01633	nuoF	98.35	0.00181144	0.00179377	0.00108663	7.01861e-05	0.000104185	2.64661e-05	Bradyrhizobium erythrophlei		Gene ID	Gene name	Identity (%)	CH-B	CH-B	CH-B	CH-F	CH-F	CH-F	Species taxa
Mu-3.13.fa_20686	ugpC	100	0.00192787	0.00134555	0.00150421	3.58618e-05	8.11701e-05	2.76466e-05	Bradyrhizobium erythrophlei		Mu-2.7.fa_14635	pyrG	100	0.00163753	0.00121072	0.0013648	4.92403e-05	7.40649e-05	2.51991e-05	Bradyrhizobium erythrophlei
Mu-2.29.fa_15405	ispH	99.88	0.00267598	0.00220325	0.00133195	7.00234e-05	8.35708e-05	6.37958e-05	Bradyrhizobium erythrophlei		Mu-3.13.fa_06956	pstB	100	0.00224994	0.0015436	0.00174623	0.000147052	9.83112e-05	7.52601e-05	Afipia sp. GAS231
Mu-2.6.fa_13169	ctaE	98.76	0.00197592	0.00234491	0.00138434	0	5.59131e-05	3.56495e-05	Bradyrhizobium erythrophlei		Mu-3.5.fa_11717	purA	98.84	0.00140928	0.00121907	0.00125195	8.97922e-05	4.49072e-05	6.10624e-05	Afipia sp. GAS231
Mu-1.6.fa_10489	ctaE	100	0.00238009	0.00295284	0.00178625	5.58461e-05	7.68805e-05	7.84289e-05	Bradyrhizobium erythrophlei		Mu-3.13.fa_20686	ugpC	96.48	0.00192787	0.00134555	0.00150421	3.58618e-05	8.11701e-05	2.76466e-05	Bradyrhizobium erythrophlei
Mu-2.31.fa_09614	livK	100	0.0013188	0.00119108	0.00113109	4.42934e-05	7.52382e-05	3.41757e-05	Bradyrhizobium erythrophlei
Mu-2.32.fa_16237	leuC	98.9	0.00150608	0.00167185	0.00114857	7.80467e-05	0.000106895	7.91374e-05	Bradyrhizobium erythrophlei
Mu-1.15.fa_16736	serA	97.21	0.0015648	0.00197119	0.00103494	7.55376e-05	9.09807e-05	6.96694e-05	Bradyrhizobium erythrophlei
Mu-2.13.fa_03317	ctaD	95.24	0.0016685	0.00226521	0.00120502	7.08539e-05	0.000104039	2.25702e-05	Bradyrhizobium erythrophlei
Mu-1.31.fa_00446	ctaD	97.03	0.00153566	0.00259387	0.00118947	6.90743e-05	7.4038e-05	4.53052e-05	Bradyrhizobium erythrophlei
Mu-2.1.fa_10664	sdhB	98.34	0.00197038	0.00163772	0.00152645	0.000118118	0.000101491	9.06318e-05	Bradyrhizobium erythrophlei
Mu-3.23.fa_00756	ctaE	96.19	0.00175138	0.00204094	0.001429	3.72307e-05	2.79565e-05	6.41691e-05	Bradyrhizobium lablabi
Mu-3.14.fa_01032	ctaE	97.65	0.0018412	0.00230148	0.00156296	1.86154e-05	6.98914e-05	4.27794e-05	Bradyrhizobium lablabi
Mu-2.25.fa_06281	thiC	98.02	0.00161113	0.00181462	0.00130666	0.000124801	0.000108828	6.6759e-05	Bradyrhizobium lablabi
Mu-2.21.fa_11856	ctaE	100	0.00260462	0.00308312	0.00178625	7.44615e-05	6.98914e-05	5.70392e-05	Bradyrhizobium lablabi
Mu-1.13.fa_19150	ctaE	100	0.0027748	0.00300043	0.00196918	9.44406e-05	8.83306e-05	2.70002e-05	Bradyrhizobium lablabi
Mu-2.31.fa_01258	livK	99.99	0.00104753	0.00122283	0.00126223	5.94346e-05	4.47489e-05	3.4269e-05	Bradyrhizobium lablabi
Mu-3.27.fa_13279	ctaE	97.42	0.00132195	0.00195965	0.00165894	2.07575e-05	1.55631e-05	7.14072e-05	Bradyrhizobium lablabi
Mu-2.6.fa_00429	nuoI	96.56	0.00298225	0.00282737	0.0018611	0.000183748	9.12058e-05	0.000104371	Bradyrhizobium lablabi
Mu-1.8.fa_17819	ctaE	98.67	0.00289287	0.00322687	0.00225876	0.000118051	0.000105997	3.60003e-05	Bradyrhizobium lablabi
Mu-1.9.fa_12835	coxL	100	0.00283391	0.00282876	0.00213826	0.000167993	0.000141674	9.62958e-05	Bradyrhizobium lablabi
Mu-2.2.fa_07467	ctaD	100	0.00242291	0.00275522	0.00183731	8.03378e-05	0.000101111	2.89371e-05	Bradyrhizobium lablabi
