# Supplementary material for: Metagenomics and In Vitro Growth-Promoting Experiments Revealed the Potential Roles of Mycorrhizal Fungus Humicolopsis cephalosporioides and Helper Bacteria in Cheilotheca humilis Growth
Source: Microorganisms. 2025 Oct 17;13(10):2387. doi: 10.3390/microorganisms13102387 (PMC12566112; doi:10.3390/microorganisms13102387)
Supplement: Supplementary file 1 [file microorganisms-13-02387-s001.zip › Supplementary Table S5.xlsx]

## Sheet: Supplementary Table S5
The 55 metagenome-assembled genome (MAGs)
MAG ID	Completeness(%)	Contamination(%)	Contigs Num	Genome Size	N50	Mean Contig Length	Longest Contig Length	GC(%)
Mu.10	81.24	0	29	804524	44130	27742	68596	41.84
Mu.19	0.16	0	1	276362	276362	276362	276362	50.97
Mu.2	0	0	127	289405	2224	2278	6992	67.12
Mu.12	20.69	1.72	13	965480	98747	74267	270158	54.4
Mu.26	1.72	0	100	225612	2227	2256	6056	42.9
Mu.20	2.59	0	89	301056	3697	3382	14210	53.81
Mu.25	0	0	163	488362	3151	2996	16562	65.84
Mu.11	58.8	2.03	680	1690314	2552	2485	8550	66.83
Mu.21	96.4	2.94	136	2157904	23608	15866	60977	57.59
Mu.31	33.23	0	285	729947	2598	2561	8622	53.38
Mu.1	69.83	5.17	1158	4832856	4858	4173	22221	64
Mu.29	12.5	0	13	1881207	279629	144708	368860	52.95
Mu.3	27.59	0	192	2648958	21235	13796	105698	56.17
Mu.16	97.86	0.43	63	4193559	106226	66564	293874	58.73
Mu.44	4.17	0	172	363995	2075	2116	4880	41.26
Mu.37	77.53	3.04	216	1326563	7456	6141	26053	50.63
Mu.18	50.5	1.72	1148	4864226	4827	4237	19201	49.81
Mu.4	41.95	1.94	31	1895187	102016	61135	258851	53.98
Mu.30	30.17	4.31	1461	3586275	2512	2454	12357	70.46
Mu.45	52.07	12.07	121	2184568	32399	18054	145312	55.67
Mu.41	35.2	1.75	639	2835743	5058	4437	21568	62.46
Mu.32	96.15	5.22	71	4659288	115614	65623	337160	59.11
Mu.33	9.66	3.1	101	250429	2700	2479	4902	56.43
Mu.40	99.13	1.16	80	3422884	80120	42786	212640	63.76
Mu.36	83.2	13.18	752	4147997	7012	5515	98786	53.53
Mu.6	47.07	1.72	643	2870985	5114	4464	37122	61.22
Mu.43	59.15	23.56	1019	2338224	2234	2294	8612	67.7
Mu.24	96.09	2.69	630	8226318	31297	13057	171876	60.93
Mu.38	93.88	7.6	519	4456784	12606	8587	74175	54.57
Mu.28	12.41	0	1173	4846026	4694	4131	28446	53.27
Mu.14	89.81	3.27	455	5778709	23353	12700	98788	59.38
Mu.7	48.97	1.72	1055	3457677	3539	3277	15976	66.95
Mu.8	91.88	2.78	606	5927924	13162	9782	45123	46.75
Mu.15	75.44	8.77	1698	6777919	4957	3991	31020	62.31
Mu.34	78.06	7.64	1233	5166334	4986	4190	18855	62.06
Mu.23	96.23	13.96	1371	8341796	8601	6084	54168	54.7
Mu.35	93.97	108.97	1759	10739492	8285	6105	49475	56.87
Mu.5	90.67	76.25	2565	8259531	3492	3220	22783	57.06
Mu.17	20.15	4.66	2892	11155008	4121	3857	15862	50.79
Mu.27	91.38	51.99	2407	10020118	5007	4162	32597	70.27
Mu.13	99.37	226.94	3041	15722275	6819	5170	42729	56.07
Mu.9	95.86	191.2	6858	17418843	2521	2539	18764	65.92
Mu.22	98.51	158.12	7669	31959120	5214	4167	40987	69.54
Mu.39	98.2	416.59	14583	37967541	2619	2603	20057	57.08
Mu.42	100	3097.19	114668	275884977	2307	2405	96486	62.55
MU-F.3	0	0	27	366584	29498	13577	87809	40.62
MU-F.1	12.5	0	570	1263264	2213	2216	7033	48.32
MU-F.4	54.46	0.91	210	1557636	9965	7417	30678	58.4
MU-F.5	0	0	451	850045	1804	1884	5258	70.65
MU-F.6	0.66	0	112	1057616	12102	9443	33765	46.08
MU-F.10	74.25	6.28	1029	4617664	5534	4487	24324	62.82
MU-F.9	63.8	2.3	1432	3874863	2852	2705	9895	40.81
MU-F.8	91.01	7.44	1585	6948697	5212	4384	19740	53.16
MU-F.7	31.17	5.43	5673	16104390	2950	2838	14812	51.06
MU-F.2	100	1033.86	43322	105580964	2344	2437	33930	59.58
